# Supplementary material for: Pregnancy is accompanied by larger high density lipoprotein particles and compositionally distinct subspecies
Source: J Lipid Res. 2021 Aug 17;62:100107. doi: 10.1016/j.jlr.2021.100107 (PMC8441201; doi:10.1016/j.jlr.2021.100107)
Supplement: Supplementary file 2 — Supplemental Table S1 [file mmc2.xlsx]

## Sheet: Supplemental Table 1
Supplemental Table 1: Protein intensity in HDL isolated by apoB-depletion
Uniprot Accession	Protein	Gene	Unique peptides	Sequence coverage	Non Pregnant (N=24)	Pregnant (N = 19)	Non Pregnant (N=24)	Pregnant (N = 19)	ANOVA
#	Name	Name	#	%	Mean	Mean	Stderr	Stderr	q-value
P04217	Alpha-1B-glycoprotein	A1BG	11	32.1	1.02683e+06	1.34391e+06	54392.7	47376.8	0
P01023	Alpha-2-macroglobulin	A2M	9	11.2	257466	273874	25519.3	17469.3	0.689587
P43652	Afamin	AFM	15	28.2	378900	427087	16317.6	35227.3	0.286419
P01019	Angiotensinogen	AGT	8	22.3	399205	686271	39873.1	42145.7	0
P02765	Alpha-2-HS-glycoprotein	AHSG	13	55.6	7.05135e+06	8.02787e+06	361583	378350	0.132606
P02768	Serum albumin	ALB	82	90.1	1.38568e+08	1.15478e+08	4.26248e+06	4.558e+06	0.00342857
P02760	Protein AMBP	AMBP	9	26.7	1.70538e+06	1.52999e+06	73054.1	100799	0.254462
P02647	Apolipoprotein A-I	APOA1	44	89.9	8.43056e+07	8.21375e+07	2.08779e+06	2.6515e+06	0.607467
P02652	Apolipoprotein A-II	APOA2	10	72	7.43304e+06	6.89661e+06	468796	472765	0.506373
P06727	Apolipoprotein A-IV	APOA4	24	64.4	4.52415e+06	3.35354e+06	262321	209369	0.00933333
P02656	Apolipoprotein C-III	APOC3	6	55.6	2.10446e+06	1.801e+06	167307	190724	0.31698
P02649	Apolipoprotein E	APOE	13	51.4	929973	771827	86670.9	53505.6	0.254211
P02749	Beta-2-glycoprotein 1	APOH	12	47.5	951471	772969	55987.4	36406.5	0.0387826
O14791	Apolipoprotein L1	APOL1	14	45.2	575971	695747	26873.8	39351.4	0.0331429
P00736	Complement C1r subcomponent	C1R	16	31.5	466707	450256	12195.5	13397.3	0.452857
P09871	Complement C1s subcomponent	C1S	14	30.2	560776	516791	24686.6	24134.7	0.305304
P06681	Complement C2	C2	11	14.8	167118	167790	5515.81	11551.3	0.956114
P01024	Complement C3	C3	116	67.5	43170375	4.73973e+07	1.21131e+06	970650	0.0328
P0C0L5	Complement C4-B	C4B	4	47.4	1.06838e+07	1.29781e+07	597576	820255	0.056
P01031	Complement C5	C5	22	19.3	606642	669548	31620.8	36081.1	0.286636
P13671	Complement component C6	C6	12	19.1	502089	474322	20838.5	24770.1	0.46731
P10643	Complement component C7	C7	17	30.2	373433	313113	27162	15441.7	0.139886
P07357	Complement component C8 alpha chain	C8A	7	21.1	87574.1	74955.1	5162.02	4306.74	0.139176
P07358	Complement component C8 beta chain	C8B	9	15.9	137092	123010	4380.55	11599.9	0.304417
P02748	Complement component C9	C9	20	43.8	792619	1.0333e+06	65204.3	36567.8	0.0183333
P00751	Complement factor B	CFB	33	45	4.40499e+06	6.06049e+06	225241	301445	0
P08603	Complement factor H	CFH	50	49	4.33981e+06	4.88774e+06	152666	106334	0.024
P05156	Complement factor I	CFI	8	20.2	361937	357593	16531.2	26388.2	0.926209
P05452	Tetranectin	CLEC3B	5	34.7	68052.4	40275.7	14969.8	11162.2	0.2583
P10909	Clusterin	CLU	16	30.7	5.13367e+06	4.89455e+06	140019	116913	0.305422
P00450	Ceruloplasmin	CP	27	43.8	4122750	6389900	356895	412555	0
P22792	Carboxypeptidase N subunit 2	CPN2	5	17.8	39271.7	49547.4	6761.27	5823	0.354824
P00748	Coagulation factor XII	F12	8	16.7	159270	207547	16075.6	27089	0.202667
P00734	Prothrombin	F2	12	31.5	1.09674e+06	1.05335e+06	58019.4	40713.3	0.651213
P02671	Fibrinogen alpha chain	FGA	39	46.1	1.1912e+07	1.36198e+07	590078	514002	0.0834483
P02675	Fibrinogen beta chain	FGB	26	67	9.66433e+06	9863600	275957	345940	0.711063
P02679	Fibrinogen gamma chain	FGG	29	64.2	9.40122e+06	1.01285e+07	470149	482880	0.369887
P02751	Fibronectin	FN1	12	7.9	53673.5	51911.9	6691.1	13148.9	0.927235
P02774	Vitamin D-binding protein	GC	35	91.1	9.32894e+06	1.09977e+07	441410	446354	0.0343158
P80108	Phosphatidylinositol-glycan-specific phospholipase D	GPLD1	9	13.7	238397	262389	16259.8	14126.8	0.369231
P06396	Gelsolin	GSN	26	46.5	2.11959e+06	1.42463e+06	109329	60381.8	0
P68871	Hemoglobin subunit beta	HBB	6	48.3	24023.9	117295	6552.01	110847	0.439852
P00738	Haptoglobin	HP	16	64.8	1.15928e+07	1.18929e+07	1.06874e+06	1.11322e+06	0.899576
P00739	Haptoglobin-related protein	HPR	10	72.4	217542	354329	30864.6	45629.7	0.0356364
P02790	Hemopexin	HPX	21	50.2	7637125	7.05873e+06	350980	367545	0.3548
P04196	Histidine-rich glycoprotein	HRG	9	19.2	620309	451638	35385.9	34179.9	0.01
P35858	Insulin-like growth factor-binding protein complex acid labile subunit	IGFALS	10	21.3	178392	154943	11602.4	15352.3	0.305957
P01876	Ig alpha-1 chain C region	IGHA1	8	47	1796800	1.3766e+06	153225	137226	0.101375
P01857	Ig gamma-1 chain C region	IGHG1	7	53.9	21912375	1.85355e+07	1.0664e+06	882139	0.0523077
P01859	Ig gamma-2 chain C region	IGHG2	5	49.7	1.24723e+06	934382	257050	207585	0.456364
P01860	Ig gamma-3 chain C region	IGHG3	5	49.6	3.69096e+06	4.08568e+06	334592	681204	0.660645
P01834	Ig kappa chain C region	IGKC	3	84.1	1.91599e+06	1.43621e+06	139334	136114	0.0456
P19827	Inter-alpha-trypsin inhibitor heavy chain H1	ITIH1	20	30	2.79788e+06	2.45311e+06	116780	108309	0.0810667
P19823	Inter-alpha-trypsin inhibitor heavy chain H2	ITIH2	20	36	4.8863e+06	4.27434e+06	162798	182992	0.0393333
Q14624	Inter-alpha-trypsin inhibitor heavy chain H4	ITIH4	29	43.1	5334350	5.57435e+06	185149	206306	0.474596
P03952	Plasma kallikrein	KLKB1	7	12.9	113820	108997	10353.4	11830.7	0.818954
P01042	Kininogen-1	KNG1	23	32.3	4.7086e+06	5.05342e+06	190349	162746	0.289619
Q96PD5	N-acetylmuramoyl-L-alanine amidase	PGLYRP2	6	17	116897	43026.9	14663.2	9599.9	0.00133333
P00747	Plasminogen	PLG	26	38.4	2.75574e+06	2.77197e+06	123980	77939.5	0.930725
P27169	Serum paraoxonase/arylesterase 1	PON1	12	42.8	2.13195e+06	1.68911e+06	125802	79310.3	0.0253333
P20742	Pregnancy zone protein	PZP	22	21	335492	1.201e+06	99371.9	278998	0.0128
P02753	Retinol-binding protein 4	RBP4	6	40.8	231012	143511	19686.5	23161.5	0.0236923
P01009	Alpha-1-antitrypsin	SERPINA1	16	39.7	1.3332e+06	1778870	97375.9	133809	0.024
Q9UK55	Protein Z-dependent protease inhibitor	SERPINA10	4	14.6	54094.3	73107.1	5425.15	7259.18	0.0822857
P05546	Heparin cofactor 2	SERPIND1	12	24	1.07376e+06	1.16628e+06	39184.8	57468.7	0.274634
P36955	Pigment epithelium-derived factor	SERPINF1	9	29.9	383283	424839	18365.3	17734.3	0.200324
P08697	Alpha-2-antiplasmin	SERPINF2	6	13.2	277002	232248	14968.6	15520.4	0.0901935
P02787	Serotransferrin	TF	17	31.2	197558	309531	19771.6	37002.5	0.0254286
P02766	Transthyretin	TTR	5	38.8	313262	247649	16869.6	10379.9	0.0134545
P04004	Vitronectin	VTN	13	32.8	1.36678e+06	1.7516e+06	70389.5	128384	0.0232941
Proteins were identified by liquid chromatography-mass spectrometry as described. Values represent mean ± SEM of label-free quantification of intensities determined by MaxQuant. Statistical significance determined using ANOVA q-values between 24 non-pregnant and 19 pregnant females q<0.05 as a sign of significance.
