# Supplementary material for: Pregnancy is accompanied by larger high density lipoprotein particles and compositionally distinct subspecies
Source: J Lipid Res. 2021 Aug 17;62:100107. doi: 10.1016/j.jlr.2021.100107 (PMC8441201; doi:10.1016/j.jlr.2021.100107)
Supplement: Supplemental Table S2 [file mmc3.xlsx]

## Sheet: Supplemental Table 2
Supplemental Table 2: Protein intensity in HDL isolated by gel-filtration chromatography
Uniprot Accession	Protein	Gene	Unique peptides	Sequence coverage		Fraction 20			Fraction 21			Fraction 22			Fraction 23			Fraction 24			Fraction 25			Fraction 26			Fraction 27			Fraction 28			Fraction 29			Fraction 30
#	Name	Name	#	%		NP (mean)	P (Mean)		NP (mean)	P (Mean)		NP (mean)	P (Mean)		NP (mean)	P (Mean)		NP (mean)	P (Mean)		NP (mean)	P (Mean)		NP (mean)	P (Mean)		NP (mean)	P (Mean)		NP (mean)	P (Mean)		NP (mean)	P (Mean)		NP (mean)	P (Mean)
P04217	Alpha-1B-glycoprotein	A1BG	16	42.6		23.746	0		50.9437	17.9063		44.0413	31.166		17.9087	17.6167		3.908	2.99627		43.5727	58.875		21476.7	23107		78922	116417		7469.9	11739.7		51.7567	66.25		204.132	240.077
P01023	Alpha-2-macroglobulin	A2M	26	29.4		27961.6	88715.3		4166.87	4635.57		4873.03	4193.2		7919.23	6314.27		501.61	3879.17		2415.9	2320.69		56.7867	194.53		69.2133	470.183		1153.69	1150.47		200.38	150.057		0	0
P43652	Afamin	AFM	15	22.5		371.833	1454.45		267.875	314.733		109.955	163.409		11.4453	0		16.1263	45.0043		1165.52	965.05		56806	55651.7		65745	49763.7		5990.67	4078.9		395.897	389.04		713.1	183.309
P01019	Angiotensinogen	AGT	13	24.9		10488.8	38473		964.58	11012.3		525.347	11085.9		219.24	6594.93		8067	2815.53		141.089	2287.77		593.883	5019.9		30108.7	86798.7		44601	107212		37623.3	94694.3		21926.5	68769.3
P02765	Alpha-2-HS-glycoprotein	AHSG	25	57.5		120.941	94.7263		92.989	95.5		66.102	38.4713		40.696	36.4653		12.1444	11.8209		48.2313	16.141		28918.3	88893		493577	985133		1.09923e+06	1530600		309840	256733		31653.5	45139.3
P02768	Serum albumin	ALB	86	86.5		101141	53800.3		139847	78983.7		143027	61041.3		55870	27434.7		26207	12723.7		28219.3	11894.7		19009	29323.9		746450	640170		1.57223e+07	1.16855e+07		2.93267e+07	2.30863e+07		2.90113e+07	20093000
P02760	Protein AMBP	AMBP	9	21		2043.57	2274.24		65449.7	54121.3		51950.7	44281		17580.7	12135.9		1405.44	981.123		321.383	614.117		600.077	579.977		332.683	339.177		126.973	260.429		190.717	30.9683		13642.2	32923.7
P02647	Apolipoprotein A-I	APOA1	56	85.8		458393	605397		492217	2.26793e+06		1546850	6.80173e+06		1.66187e+06	3.23287e+06		2.59997e+06	2.34533e+06		5.18707e+06	3.72593e+06		5092500	3.58677e+06		1.92207e+06	2054700		1.32027e+06	1.77547e+06		1908900	2.01827e+06		1716600	1.83467e+06
P02652	Apolipoprotein A-II	APOA2	15	77		29187.3	40574.7		48041.7	134279		167253	324920		337697	367957		479233	434827		881687	683117		681833	530790		184633	161297		63112.7	58133.3		22398.3	21808.3		24277	24425.3
P06727	Apolipoprotein A-IV	APOA4	48	73.7		943.057	797.373		2527.23	2101.47		2726.7	2087.07		23481.1	11515.8		84032	47073.3		30343.7	15690		1900.26	976.65		1169.12	1681.28		123463	121494		2.37347e+06	2437200		1.92497e+06	1.51757e+06
P02654	Apolipoprotein C-I	APOC1	7	39.8		2412.47	3842.83		5622.3	11124.4		12251	23481.7		13439.7	11344		13666.8	8856.33		35522	10066.9		15969.3	6140.23		2261	1172.74		442.037	175.723		288.65	305.097		814.683	1374.03
P02655	Apolipoprotein C-II	APOC2	7	59.4		1677.76	749.617		2434.83	8261.17		5889.1	16702		8645.93	5164.7		6547.7	3366.9		9701.6	4072.5		5725.33	2544.23		731.827	467.067		433.33	0		232.177	274.513		1002.5	479.59
P02656	Apolipoprotein C-III	APOC3	6	58.6		26051.1	26498		37592.7	125819		56157	196897		49001.7	55697.3		40571.3	26636		40692.3	22872.3		21827.7	11850.6		7988.4	5201.27		6082.5	4483.4		8766.63	4826.43		14655.3	9979.4
P02649	Apolipoprotein E	APOE	12	58.4		36998	48003		42849.7	75103.3		66586.7	54215.3		22822.3	15246		8395.97	1690.98		1814.09	602.077		671.01	287.918		436.797	45.879		455.913	316.393		803.85	303.457		1918.43	2215.2
P02749	Beta-2-glycoprotein 1	APOH	20	64.6		45.2084	19.1277		43.376	9.728		7.054	21.9333		4.35627	2.78133		7.14403	2.67563		11.4398	3.489		2154.48	276.88		116760	160750		266953	279413		20785.2	12672.6		3236.7	3483.2
O14791	Apolipoprotein L1	APOL1	14	34.9		68612.3	98092		17916.1	25016.3		9384.77	13142.3		9072.87	4755.67		2553.91	2084		1731.01	1635.73		260.767	224.78		37.229	64.8503		214.237	219.353		325.43	564.137		304.227	537.437
P00736	Complement C1r	C1R	20	31.5		30813.7	38251		59561	36396.6		4897	4804.8		368.033	202.079		7.18433	24.9677		25.8237	29.3497		148.186	587.621		80.2567	8.35633		78.9827	0		27.8607	0		0	132.67
P09871	Complement C1s	C1S	23	34.3		364.477	129.556		129.957	149.857		84.1563	48.761		630.364	287.71		51842	47524		48853.7	40520.7		3738.43	3084.23		89.741	67.6143		168.933	0		1055.18	49.39		221.46	61.8733
P06681	Complement C2	C2	25	30.7		54.9593	22.9297		37.5848	27.612		29.823	13.9507		14.3193	11.0753		32.2217	70.0264		93853.3	77204		44737.7	29458.7		1321.22	2406.83		196.862	669.547		499.656	28.6337		1871.48	280.43
P01024	Complement C3	C3	155	75.6		19000.3	10572.2		15190.2	8783.3		38778.7	24047.7		1.46867e+06	1161500		3.74237e+06	3.95667e+06		1.2741e+06	1.40603e+06		152303	155583		25298.7	24453		11948.6	8196.57		2979.46	4353.8		10450.5	25104
P0C0L4	Complement C4-A	C4A	4	52.8		188.697	276.81		309.537	417.74		4465.31	4801.9		22320	31438		1394.75	2419.33		121.769	158.963		83.3193	82.555		0	33.244		218.467	80.1433		308.923	87.84		195.529	172.33
P0C0L5	Complement C4-B	C4B	6	53.1		1660.07	3953.53		2059.33	2430.97		168813	204057		1.18341e+06	1.29363e+06		100843	129969		9548.27	13396		764.047	901.377		257.653	89.3913		131.509	269.62		231.113	331.25		1016.57	1399.45
P01031	Complement C5	C5	44	38.4		133.499	69.727		177.979	137.073		132.443	64.784		165713	103409		26563.3	38976.3		2478.92	1711.27		192.283	52.1593		82.6143	16.806		77.9297	60.465		205.503	6.63433		196.519	51.6383
P13671	Complement component C6	C6	38	46.3		336.85	91.8553		1131.06	80.5547		198.98	191.02		2703.3	2713.33		77021.3	78086		26899.7	24763.1		592.53	454.167		171.133	38.9493		103.579	26.0213		288.62	77.9733		36.6333	195.729
P10643	Complement component C7	C7	24	41.4		140.63	0		101.168	110.224		30.637	76.1183		473.58	1322.86		35179	37659.7		49242.7	51284.3		1096.89	558.133		89.106	73.179		54.6293	509.163		127.54	1265.32		6182.73	485.336
P07357	Complement component C8 alpha chain	C8A	17	35.4		777.787	12.741		195.377	44.9333		197.71	124.253		155.381	0		4.72833	0		13784.7	20122		41299.3	30947.3		1723.58	1320.84		239.837	204.688		219.983	442.33		357.833	520.74
P07358	Complement component C8 beta chain	C8B	23	40.4		75.2457	15.764		46.0147	67.322		155.845	14.6463		49.2313	3.07993		176.963	14.2849		37439.3	36395.3		79171	63531.7		2540.33	2712.07		215.183	421.76		398.32	657.463		363.437	1609.77
P07360	Complement component C8 gamma chain	C8G	9	53		45.04	0		0	114.343		90.1433	117.069		0	0		0	0		9142.5	14740.2		23675.3	26641.3		1291.19	2807.24		84.4967	116.283		706.5	561.933		530.817	619.3
P02748	Complement component C9	C9	33	45.4		13.9049	567.987		1.3904	596.944		5.6608	8.5943		20.2493	1.45927		0	15.1723		47.7922	15.6097		894.743	9467.83		161503	328933		214437	338403		12680	11098.1		171.137	793.323
P00751	Complement factor B	CFB	58	56.4		32.5763	17.1364		64.7003	19.4837		20.6763	31.6635		65.3577	32.8636		13.0747	20.829		810.835	1404.22		723323	717133		656723	945023		129631	201777		1549.34	1037.43		673.233	1195.31
P08603	Complement factor H	CFH	50	42.6		348860	347323		582503	384383		34688.3	36979.7		286.057	833.347		29.9467	44.3654		2323.07	2728.41		2463.85	1934.26		222.072	319.552		198.718	168.32		457.25	6020.61		541.507	923.524
P05156	Complement factor I	CFI	15	22.6		67.166	43.6797		72.7893	35.79		30.9507	71.1333		47.8813	3.1397		25.8533	6.57833		1814.11	1404.98		26293.7	33067.3		118183	134600		52255	45480.3		1375.47	778.697		285.977	832.927
P05452	Tetranectin	CLEC3B	9	41.6		5058.57	7552.89		7603.2	14513.3		4201.86	3503.83		546.71	789.14		60.2367	0		3431.83	2424.77		100212	39621		26188.8	15507.7		15947	6917.6		7257.7	2383.9		7611.97	6310.93
P10909	Clusterin	CLU	24	40.3		91206.7	75300.7		76325.7	54987		56039.7	37417.7		34882	24309.7		46751	39049		320847	316757		438547	372817		72650	52262		7924.87	6801.2		358.233	976.943		3144.04	4162.3
P00450	Ceruloplasmin	CP	42	45.8		989.657	41729.2		146733	9298.37		6338.47	6104.43		33586.7	96015.3		21209.2	56497.3		127228	244447		134770	228123		8387.9	36333.7		773.603	2448.97		258.677	1001.94		725.987	1262.3
Q96IY4	Carboxypeptidase B2	CPB2	9	24.3		984.727	887.607		252.117	1118.27		3637.17	2599.35		202.943	669.74		0	8.369		3556.56	0		475.107	3111.45		752.873	948.823		16560.8	36706.7		43740.3	46552.7		6339.6	2866.85
P22792	Carboxypeptidase N subunit 2	CPN2	8	19.3		1076.99	1579.67		26325	31745.7		7296.57	11501		116.21	63.56		0	13.3953		0	63.3033		21.041	43.9643		36.0233	0		0	10.3943		0	0		0	0
Q16610	Extracellular matrix protein 1	ECM1	8	15.4		0	57.0167		0	313.713		457.767	65.7567		176.18	540.179		741.527	932.751		6108.77	8373.37		2190.5	3188.03		55.3433	990.217		47.8133	83.6733		0	0		0	0
P00748	Coagulation factor XII	F12	19	44.1		1716.69	592.321		6518.08	240.803		563.087	399.817		190.397	254.514		12.7187	37.547		55.586	148.435		17865.8	35260		32894.7	97733		9104.27	14267.7		389.863	606.527		227.393	65.722
P00734	Prothrombin	F2	31	51		49.3244	30.2571		34.7113	85.4887		9.96953	6.27677		20.6252	6.6669		0.944967	5.73667		27.9533	54.3363		482393	505830		260923	343067		12544.2	13525.1		86.891	34.8627		133.879	212.617
P02671	Fibrinogen alpha chain	FGA	40	39.7		287320	833987		2027.99	14492.2		215.284	806.977		38.4992	45.3902		1.0112	9.1522		8.56487	415.042		35.727	5047.67		23.4486	5993.92		94.4213	3668.19		5.909	9648.91		237.205	63023.9
P02675	Fibrinogen beta chain	FGB	26	41.5		261530	634993		477.68	12268.6		293.013	2469.02		128.607	148.23		249.573	3006.57		218.261	258.88		70.8487	146.061		62.816	30.219		21.2117	27.501		10.9837	35.609		3.963	47.252
P02679	Fibrinogen gamma chain	FGG	22	53.2		199803	501647		480.797	9497.87		51.9083	315.209		1.66387	17.7063		2.15507	1.1768		7.0582	16.6747		2.4946	37.2189		1.93547	9.69447		6.73633	3.74043		8.6808	16.2684		13.4705	20.521
P02751	Fibronectin	FN1	31	14		35564.7	105588		3184.97	1997.06		173.909	191.347		31.7773	10.7977		68.6493	0		89.21	75.131		55.0857	112.681		1111.5	202.12		212.513	202.39		0	0		458.507	3357.82
P02774	Vitamin D-binding protein	GC	38	61.6		395.033	3983.91		7610.08	136.54		2065.31	1172.38		197.777	870.387		867.75	639.857		5039.82	5247.5		89297.3	23021		31302.5	16566.5		15567.7	25756		592087	1.54857e+06		1.8115e+06	3243700
P80108	Phosphatidylinositol-glycan-specific phospholipase D	GPLD1	14	19.9		104.723	249.873		411.19	245.937		596.63	184.027		1408.58	1315.67		10592.7	9905.9		5470.07	2818.13		133.757	124.559		82.64	0		0	0		88.73	0		0	219.777
P06396	Gelsolin	GSN	32	49.7		154.83	146.775		167.944	184.41		257.39	64.646		268.447	117.092		235.683	66.2636		3577.43	1115.51		2326.83	2502.57		156803	127817		516280	355363		192247	90014.7		18620.6	18070.3
P68871	Hemoglobin subunit beta	HBB	7	54.4		69572.3	28952.1		31865	17536.6		4410.4	8848.1		1497.84	9364.78		11.043	55.0067		48.7467	0		36.8267	0		30.0343	0		0	0		67.6967	85.7033		0	361.7
P00738	Haptoglobin	HP	21	77.6		8.41747e+06	3.18738e+06		4.41767e+06	2.29177e+06		1991310	1008610		390366	646837		182180	462227		53595.7	140075		10750.4	26624.4		12310.4	10568.1		4934.17	5359.83		830.4	246.523		2771.08	4543.03
P00739	Haptoglobin-related protein	HPR	7	46.6		40838.3	111030		21738.3	22893.9		1244.8	3079.33		1442.3	153.1		684.1	849.407		487.833	1725.05		1118.92	311.39		1538.9	184.925		4101.11	12.7677		7974	68.8467		0	78.46
P02790	Hemopexin	HPX	28	64.7		37.8253	41.518		75.8047	22.2329		62.3447	32.2733		25.0043	13.0906		6.812	8.5248		5.48133	35.7666		237330	313713		578933	963963		834610	965687		229907	169007		20075.1	18306.4
P04196	Histidine-rich glycoprotein	HRG	16	24		1419.93	713.84		1085.06	398.413		962.313	257.763		2279.93	502.707		1066.97	405.475		3448.76	404.46		134219	53783.3		183727	97594		79910	48548		30831	18788.7		11492.6	6760.43
P35858	Insulin-like growth factor-binding protein complex acid labile subunit	IGFALS	23	44.1		260.652	167.743		147.298	139.731		420.517	38.3413		36.1523	418.462		7248.77	17411.9		33546	39775		25094.7	50343		2712.13	13923.7		101.592	263.94		31.0723	11.1453		198.593	0
P01876	Ig alpha-1 chain C region	IGHA1	10	54.1		91703.7	78211		194616	125143		871027	661147		184193	130825		3565.33	4198.16		1900.5	1645.08		2967.17	2343.6		80.035	302.683		47.3967	26.913		24.26	36.1133		0	927.963
P01857	Ig gamma-1 chain C region	IGHG1	8	60.6		38526	64813.3		58567.3	61672.7		251477	288933		596993	573290		1295500	1.21683e+06		2.65723e+06	1.62587e+06		1.3712e+06	797500		189807	211727		102938	92388.3		70361.3	59285.3		117233	91855
P01859	Ig gamma-2 chain C region	IGHG2	7	52.8		3823.93	4939.97		10069.8	5910.9		10506.8	7820.47		28317	29833		138103	149587		384117	261993		158873	128971		21541.7	21367.3		11221.6	6046.2		7882.9	6937.6		7769.6	9053.93
P01860	Ig gamma-3 chain C region	IGHG3	4	46.2		2946.37	10581.9		12532.3	20328.2		167700	251407		100894	141461		31599.7	41927		34965.3	39391.7		25887.3	25059.7		5603.17	9179.2		7521.33	7133.63		4259.7	2274.8		2449.03	5044.5
P01861	Ig gamma-4 chain C region	IGHG4	5	51.7		571.36	507.893		744.073	362.05		2605.59	380.42		22079	10819.7		33627.7	20633.7		27412	16568.1		12892.4	4688.67		623.637	313.19		72.13	0		0	0		137.767	231.46
P01834	Ig kappa chain C region	IGKC	3	100		3253.53	4103.53		4318.43	5884		23845	22313.3		19140.3	19987.7		20259.3	29357.7		79309.7	54961.3		34220	16783.7		3633.83	3163.37		1565.51	1328.75		1842.4	1302.27		3930.27	3736.2
B9A064	Immunoglobulin lambda-like polypeptide 5	IGLL5	6	54.2		7897	14064		19448.3	9984.4		88314.7	88611		51931.7	58534		91460.3	73196		164643	125197		79762.3	45177.3		9462.2	9096.33		3668.73	3643.87		1340.71	1546.94		4924.4	5476.77
P19827	Inter-alpha-trypsin inhibitor heavy chain H1	ITIH1	22	27.4		23187.7	39510.7		593627	489097		352433	275097		36571.7	28548.3		2783.97	1756.83		198.897	462.729		402.16	273.72		204.553	214.32		263.21	281.387		164.33	0		4077.03	4831.97
P19823	Inter-alpha-trypsin inhibitor heavy chain H2	ITIH2	32	37.7		18400.3	44229		784670	641923		504417	438560		104793	86221.3		6642.64	5318.2		227.377	131.284		228.108	1401.52		2516.81	194.114		77.5463	27.2733		249.061	28.2953		68.4943	114.826
Q06033	Inter-alpha-trypsin inhibitor heavy chain H3	ITIH3	7	11.9		1712.63	895.44		3005.43	1567.01		16062.3	10832		28438.3	17349.8		2785.57	2566.13		1252.74	753.17		2582.9	1745.59		1194.85	1374.93		698.5	901.233		0	0		1190.13	1303.23
Q14624	Inter-alpha-trypsin inhibitor heavy chain H4	ITIH4	54	54.1		128.315	130.15		96.691	56.7463		195.89	254.317		39.2757	89.2623		114995	83701.5		517710	292406		140737	299237		6661.93	43126.7		374.702	3562.58		237.215	17287.1		786.363	582427
P03952	Plasma kallikrein	KLKB1	17	24.3		261.23	14915.9		6245.4	16101.5		44010	32635.7		10477	8740.93		2258.4	2999.41		4249.59	5418.14		4379.19	2206.17		876.62	645.41		645.943	408.603		312.22	165.687		1413.35	960.083
P01042	Kininogen-1	KNG1	31	32.8		11928.6	19573.3		62621.7	78756.7		105235	81624		41369.7	26847		11701.7	10461		14018.3	30564.7		222440	563337		622820	786800		498300	369043		107618	42708.3		25447	25176.7
P51884	Lumican	LUM	11	32.2		3028.97	22.3057		3121.42	552.31		235.737	1447.93		415.243	95.2233		1139.37	2225.17		24052.3	20831.3		44902.3	31289		10608.6	10255		1972.27	2698.37		316.237	397.893		0	218.197
Q96PD5	N-acetylmuramoyl-L-alanine amidase	PGLYRP2	10	26		918.033	164.777		1099.21	58.01		267.893	55.84		33.6333	125.133		32.6167	77.37		91.1233	30.8593		33145	15107.7		41271.7	34460.3		14413.7	3455.53		425.08	116.967		24.7747	48.12
P00747	Plasminogen	PLG	48	53.1		36.7783	29.2987		37.775	28.2723		22.102	26.2683		50.9527	6.74167		7.977	9.9979		9.76667	41.679		20188.3	42928.9		359463	532130		529067	786773		37358	56223.7		2183.2	2934.87
P27169	Serum paraoxonase/arylesterase 1	PON1	15	47.9		3611.4	4083.97		5859.93	9245.4		11865.5	16521.3		12869.9	12524.3		11581.8	12512.3		31292	33009		55603.3	54111.7		47693	57381.3		71686.7	69769.3		55819.3	52794		27566	21709.7
P11464	Pregnancy-specific beta-1-glycoprotein 1	PSG1	10	33.4		198.29	47.6137		21.8683	253.763		376.263	119.551		24.985	484.88		0	1409.7		41.4667	34132		55.3837	11857.7		178.724	383.577		126.917	438.111		89.0633	119.54		599.3	876.783
Q00888	Pregnancy-specific beta-1-glycoprotein 4	PSG4	10	32.2		0	194.953		0	43.43		0	77.58		36.2567	34.21		0	485.78		0	8677.43		0	26982		0	4215.74		0	580.633		0	275.003		541.907	558.867
P20742	Pregnancy zone protein	PZP	37	33.3		29897.5	890360		717.16	21391.1		927.657	8171.73		1129.73	2497.22		0	13.5297		5.89427	6.11367		9.27867	11.0357		3.96867	18.7017		154.523	755.284		22.8903	14.0436		91.456	5.64967
P02753	Retinol-binding protein 4	RBP4	11	49.8		53.0367	89.3043		79.5297	0		43.44	63.3323		373.355	0		30.9337	15.128		0	0		62.0633	1185.97		1059.92	5425.17		4946.46	1823.87		36426.4	24938.7		80307.1	40119.9
P01009	Alpha-1-antitrypsin	SERPINA1	12	31.1		8148.5	19103.1		25111.3	32876		9297.47	9545.77		2850.33	2187.4		287.07	58.0887		536.314	208.24		1183.81	374.23		2572.22	5401.93		23556.7	28476.7		48500.3	48988		68624.7	104174
Q9UK55	Protein Z-dependent protease inhibitor	SERPINA10	7	18		301.52	261.633		1467.63	501.06		0	1407.5		595.23	748.107		2052.67	2801.4		1761.47	4043.87		7439.5	7772.43		2134.97	1982.02		220.47	279.71		0	0		0	368.767
P01011	Alpha-1-antichymotrypsin	SERPINA3	25	44.9		144.62	261.227		165.32	235.127		187.34	228.987		1702.92	2106.33		3917.03	1110.93		36.2103	532.832		365677	538230		819527	632777		82225.3	51743.7		13584.3	55501.3		20605.3	16333.8
P29622	Kallistatin	SERPINA4	17	45.2		62.871	57.9277		29.3547	53.0633		19.3133	52.2463		9.08233	11.8673		41.3763	44.6977		38.1487	36.8042		22.599	13.2033		1279.24	7620.37		65693.7	77523		132570	139465		29658.7	54106.3
P01008	Antithrombin-III	SERPINC1	17	42.2		72.826	742.24		87.2037	815.317		96.361	546.087		29.5237	6.38223		1.3568	0.697167		4.899	2.49487		22.9837	23.714		135.331	2265.53		296743	261363		780943	757333		436977	414490
P05546	Heparin cofactor 2	SERPIND1	16	35.7		228.303	6710.53		6867.26	5555.67		15690	19752		30189	9879.12		1056.3	9481.43		232.32	611.112		214633	274600		391947	443427		153900	176130		31508	75267		14337	57963.7
P36955	Pigment epithelium-derived factor	SERPINF1	14	50.2		3.89863	5.82997		1.63077	3.3999		3.9611	1.23653		1.10037	0		1.2366	0.618067		4.82464	3.88333		4.1384	1.9955		4.22767	0.8864		8.4	7.3253		95862	151187		422953	745837
P08697	Alpha-2-antiplasmin	SERPINF2	16	34.4		55.7523	88.376		59.4367	92.8073		0	45.0237		33.0263	31.6133		5.21167	0		817.207	3395.79		128343	89939		77617.7	60415		27162.3	14293.3		1268.44	450.003		70.7497	28.1013
P04278	Sex hormone-binding globulin	SHBG	19	58		470.867	24.2483		18.395	0		53.8163	77.1307		484.693	290.08		4503.8	1720.3		1348.95	44801.7		1693.47	29563		71.8367	770.33		160.516	61.332		0	0		0	18.487
P02787	Serotransferrin	TF	25	36		787.643	192.607		1310.17	354.717		17145	1485.7		109.733	1878.29		992.267	82.9667		165.047	318.597		216.202	147.255		43844.7	109596		54516.3	133922		7615.67	6756.93		1253.73	1961.93
P02766	Transthyretin	TTR	9	64.6		859.347	618.513		1668.97	438.633		840.01	256		105.122	85.32		394.083	22.0577		200.567	25.789		9182.18	0		73.5553	66.5957		75408.3	66051.3		226587	151070		208660	129563
P04004	Vitronectin	VTN	16	29.9		2269.23	1307.98		2196.27	1254.12		2132.4	2350.02		4049.87	5517.6		1131.1	1474.47		231.67	691.193		159580	282790		335810	579940		150030	201167		26355	21247.7		3351.83	4841.47
P01619	Ig kappa chain V-III region B6		5	32.8		1058.73	240.14		1762.17	1427.81		6698.47	5576.27		8122.97	7801.87		25423.3	19501.3		64750.3	45658.3		28682.7	20006.3		4539.1	2182.11		453.56	787.583		727.797	332.617		3673.93	2643.73
